# Supplementary material for: How Can Technology Improve Burn Wound Care: A Review of Wound Imaging Technologies and Their Application in Burns—UK Experience
Source: Diagnostics (Basel). 2025 Sep 8;15(17):2277. doi: 10.3390/diagnostics15172277 (PMC12427859; doi:10.3390/diagnostics15172277)
Supplement: Supplementary file 1 [file diagnostics-15-02277-s001.zip]

Archive with 1 entries (1 files):
- diagnostics-3752655-supplementary.pdf
